# Supplementary material for: Efficient and precise genomic deletion in rice using enhanced prime editing
Source: aBIOTECH. 2024 Apr 29;5(2):214–8. doi: 10.1007/s42994-024-00153-9 (PMC11224055; doi:10.1007/s42994-024-00153-9)
Supplement: Supplementary file 1 — Supplementary file1 (XLSX 21 KB) [file 42994_2024_153_MOESM1_ESM.xlsx]

## Sheet: Table S1
	Table S1. Primers used for PCR screening of precise deletion.
	Target locus	Strategies	Deletion(-) Length(bp)	PCR screening primers
	OsGRF4	PE3	-60	F-GAGCGAGAGCGAGAGAGAGA R-CAGCGATGGTAGAGGAGAGG
	OsGRF4	PDel	-60	F-GAGCGAGAGCGAGAGAGAGA R-CAGCGATGGTAGAGGAGAGG
	OsGS3	PE3	-25	F-TTTTTGTAGGGTTGACGAATTATAA R-CTCCGATCCACCTCAAACAT
	OsGS3	PDel	-25	F-TTTTTGTAGGGTTGACGAATTATAA R-CTCCGATCCACCTCAAACAT
	OsWaxy-E	PE3	-54	F-CAACTGTTCTTGATCATCGCA R-TCAGATAGAAGTAATCACTGTCAGG
	OsWaxy-E	PDel	-54	F-CAACTGTTCTTGATCATCGCA R-TCAGATAGAAGTAATCACTGTCAGG
	OsALS	PE3	-54	F-GAAGAGATCCCACCGCAATA R-TGGGTCATTCAGGTCAAACA
	OsALS	PDel	-54	F-GAAGAGATCCCACCGCAATA R-TGGGTCATTCAGGTCAAACA
	OsWaxy-P1	PE3	-40	F-CAAGCCGAAACCACACG R-GTGGAGCTAGTTGGAAAACCC
	OsWaxy-P1	PDel	-40	F-CAAGCCGAAACCACACG R-GTGGAGCTAGTTGGAAAACCC
	OsD18	PE3	-29	F-CGTGATGGAGGAGTTTCACAAG R-GGTGAGGATGTGGAAGAGGTC
	OsD18	PDel	-29	F-CGTGATGGAGGAGTTTCACAAG R-GGTGAGGATGTGGAAGAGGTC
	OsGS3	PDel	-25	F-TTTTTGTAGGGTTGACGAATTATAA R-CTCCGATCCACCTCAAACAT
	OsGS3	PDel	-103	F-TGGAATCCCTATTCCCTGTG R-GCTTCTCCGATGAACTGCTT
	OsGS3	PDel	-227	F-TGGAATCCCTATTCCCTGTG R-GCTTCTCCGATGAACTGCTT
	OsGS3	PDel	-504	F-TGGAATCCCTATTCCCTGTG R-GCTTCTCCGATGAACTGCTT
	OsGS3	PDel	-928	F-CTTACCCCAGTTTTTGATCATGAA R-GCTTCTCCGATGAACTGCTT
	OsGS3	PDel	-1988	F-AGCTTAGCTCTAGTCGATCCCTGT R-GCTTCTCCGATGAACTGCTT
	OsWaxy-P1	PDel	-40	F-CAAGCCGAAACCACACG R-GTGGAGCTAGTTGGAAAACCC
	OsWaxy-P1	PDel	-101	F-ATGACGACAAGCTAGCAGCA R-CGATCTCTCTCTCCCCCTCT
	OsWaxy-P1	PDel	-207	F-ATGACGACAAGCTAGCAGCA R-CGATCTCTCTCTCCCCCTCT
	OsWaxy-P1	PDel	-561	F-ATGACGACAAGCTAGCAGCA R-CGATCTCTCTCTCCCCCTCT
	OsWaxy-P1	PDel	-958	F-ATCAGCGCCACGTCAGATC R-CGATCTCTCTCTCCCCCTCT
	OsWaxy-P1	PDel	-1961	F-TCGATCTGACGTGGTGCTTAC R-CGATCTCTCTCTCCCCCTCT
	OsPi21-1	PDel/Syn	-60	F-CAAGGAGATCCTCATCGTCG R-GTACGGCACCGGGTAAGG
	OsPi21-2	PDel/Syn	-21	F-CAAGGAGATCCTCATCGTCG R-GTACGGCACCGGGTAAGG
	OsXa23	PDel/Syn	-18	F-CCCTGAGTCAAAGTCTTCCCT R-CCTTGAGATGAGGAAGTGCTG
	OsD18	PDel/Syn	-18	F-CGTGATGGAGGAGTTTCACAAG R-GGTGAGGATGTGGAAGAGGTC
	OsGS3	PDel/Syn	-12	F-AGCTTAGCTCTAGTCGATCCCTGT R-GCTTCTCCGATGAACTGCTT
	OsALS	PDel/Syn	-45	F-GAAGAGATCCCACCGCAATA R-TGGGTCATTCAGGTCAAACA

## Sheet: TableS2
	Table S2. Efficiency data of correct deletions and indels at the three targets using PE3 and PDel strategies.
	Target locus	Strategies	Deletion(-) Length(bp)	NGS samples	Correct edits (ratio%)	Indels (ratio%)	Homozygous edits (ratio%)	Heterozygous edits (ratio%)	Chimeric edits (ratio%)
	OsGRF4	PE3	-60	24	2(8.3)	1(4.2)	0(0.0)	2(100.0)	0(0.0)
		PDel	-60	24	3(12.5)	1(4.2)	0(0.0)	3(100.0)	0(0.0)
	OsGS3	PE3	-25	39	7(17.9)	8(20.5)	0(0.0)	6(85.7)	1(14.3)
		PDel	-25	44	27(61.4)	2(4.5)	17(63.0)	8(29.6)	2(7.4)
	OsWaxy-E	PE3	-54	44	7(15.9)	8(18.2)	0(0.0)	5(71.4)	2(28.6)
		PDel	-54	29	20(69.0)	2(6.9)	10(50.0)	9(45.0)	1(5.0)
	OsALS	PE3	-54	24	12(50.0)	2(8.3)	0(0.0)	11(91.7)	1(8.3)
		PDel	-54	24	18(75.0)	2(8.3)	0(0.0)	8(44.4)	10(55.6)
	OsWaxy-P1	PE3	-40	40	27(67.5)	1(2.5)	19(70.4)	6(22.2)	2(7.4)
		PDel	-40	42	28(66.7)	5(11.9)	17(60.7)	10(35.7)	1(3.6)
	OsD18	PE3	-25	24	13(54.2)	6(25.0)	1(7.7)	4(30.8)	8(61.5)
		PDel	-25	16	8(50.0)	6(37.5)	3(37.5)	2(25.0)	3(37.5)		z
		Correct edits ratio=No. of correct edits/No. of NGS samples Indels ratio=No. of indels / No. of NGS samples Homozygous edits ratio=No. of homozygous edits / No. of correct edits Heterozygous edits ratio=No. of heterozygous edits / No. of correct edits Chimeric edits ratio=No. of chimeric edits / No. of correct edits

## Sheet: TableS3
	Table S3. Efficiency data of correct deletions and indels at the two loci testing different deletion length using PDel strategy.
	PDel strategy	Deletion length(bp)	NGS samples	Correct edits (ratio%)	Indels (ratio%)	Homozygous edits (ratio%)	Heterozygous edits (ratio%)	Chimeric edits (ratio%)
	OsWaxy-P1	40	42	28(66.7)	5(11.9)	17(60.7)	10(35.7)	1(3.6)
		101	32	17(53.1)	8(25.0)	4(23.5)	10(58.8)	3(17.6)
		207	32	16(50.0)	7(21.9)	5(31.3)	8(50.0)	3(18.8)
		561	48	36(75.0)	2(4.2)	9(25.0)	11(30.6)	16(44.4)
		958	20	10(50.0)	2(10.0)	2(20.0)	6(60.0)	2(20.0)
		1961	32	14(43.8)	4(12.5)	2(14.3)	7(50.0)	5(35.7)
	OsGS3	25	44	27(61.4)	2(4.5)	17(63.0)	8(29.6)	2(7.4)
		103	46	33(71.7)	5(10.9)	18(54.5)	10(30.3)	5(15.2)
		227	40	22(55.0)	3(7.5)	4(18.2)	13(59.1)	5(22.7)
		504	39	25(64.1)	4(10.3)	4(16.0)	15(60.0)	6(24.0)
		928	24	9(37.5)	2(8.3)	2(22.20)	3(33.3)	4(44.4)
		1988	19	16(84.2)	3(15.7)	5(31.3)	7(43.8)	4(24.9)
		Correct edits ratio=No. of correct edits/No. of NGS samples Indels ratio=No. of indels / No. of NGS samples Homozygous edits ratio=No. of homozygous edits / No. of correct edits Heterozygous edits ratio=No. of heterozygous edits / No. of correct edits Chimeric edits ratio=No. of chimeric edits / No. of correct edits

## Sheet: TableS4
	Table S4. Efficiency data of correct deletions and indels at the three loci using PDel/Syn strategy.
	Target locus	Strategies	NGS samples	Correct edits (ratio%)	Indels (ratio%)	Homozygous edits (ratio%)	Heterozygous edits (ratio%)	Chimeric edits (ratio%)
	OsPi21-1	PDel	24	6(25.0)	2(8.3)	1(16.7)	4(66.7)	1(16.7)
		PDel/Syn	26	9(34.6)	4(15.4)	1(11.1)	7(77.8)	1(11.1)
	OsPi21-2	PDel	24	1(4.2)	1(4.2)	0(0.0)	1(100.0)	0(0.0)
		PDel/Syn	24	9(37.5)	4(16.7)	1(11.1)	6(66.7)	2(22.2)
	OsXa23	PDel	23	15(65.2)	4(17.4)	7(46.7)	6(40.0)	2(13.3)
		PDel/Syn	25	22(88.0)	2(8.0)	10(45.5)	12(54.5)	0(0.0)
	OsD18	PDel	8	1(12.5)	7(87.5)	0(0.0)	0(0.0)	1(100.0)
		PDel/Syn	15	8(53.3)	6(40.0)	4(50.0)	3(37.5)	1(12.5)
	OsGS3	PDel	44	27(61.4)	2(4.5)	17(63.0)	8(29.6)	2(7.4)
		PDel/Syn	45	27(60.0)	4(8.9)	17(63.0)	9(33.3)	1(3.7)
	OsALS	PDel	24	18(75.0)	1(4.2)	0(0.0)	18(100.0)	0(0.0)
		PDel/Syn	24	18(75.5)	4(16.7)	0(0.0)	15(83.3)	3(16.7)
		Correct edits ratio=No. of correct edits/No. of NGS samples Indels ratio=No. of indels / No. of NGS samples Homozygous edits ratio=No. of homozygous edits / No. of correct edits Heterozygous edits ratio=No. of heterozygous edits / No. of correct edits Chimeric edits ratio=No. of chimeric edits / No. of correct edits

## Sheet: TableS5
	Table S5. sgRNA, RT and PBS sequence used in the study.
	Target locus	Strategies	Deletion(-)/ Insertion(+) Length(bp)	sgRNA-1	RT-1	PBS-1	sgRNA-2	RT-2	PBS-2
	OsGRF4	PE3	-60	CCGACCACCGCTCGTCCC	GCCGCGGGTTCGCGTTGCTT	ACGAGCGGTG	GCGGGTTCGCGTTGCTTACG
		PDel	-60	CCGACCACCGCTCGTCCC	GCCGCGGGTTCGCGTTGCTT	ACGAGCGGTG	GCGGGTTCGCGTTGCTTACG	AAGCAACGCG
	OsGS3	PE3	-25	TGTAGGGTTGACGAATTCAT	GAAAATCCATACATCGTTAT	AATTCGTCAACC	AATCCATACATCGTTATGAA
		PDel	-25	TGTAGGGTTGACGAATTCAT	GAAAATCCATACATCGTTAT	AATTCGTCAACC	AATCCATACATCGTTATGAA	TTTGTAGGGTTGACGAATT	ATAACGATGTATG
	OsWaxy-E	PE3	-54	AAGATCTACGGACCTGACAC	TCAGATAGAAGTAATCACTG	TCAGGTCCGTA	GATAGAAGTAATCACTGACC
		PDel	-54	AAGATCTACGGACCTGACAC	TCAGATAGAAGTAATCACTG	TCAGGTCCGTA	GATAGAAGTAATCACTGACC	GAGAAGATCTACGGACCTGA	CAGTGATTACTT
	OsALS	PE3	-54	GGGTATGGTGGTGCAATGGG	TATCTCGCTCTCACATT	ATTGCACCAC	ATATCTCGCTCTCACATTCC
		PDel	-54	GGGTATGGTGGTGCAATGGG	TATCTCGCTCTCACATT	ATTGCACCAC	ATATCTCGCTCTCACATTCC	GGTATGGTGGTGCAATA	ATGTGAGAGCG
	OsWaxy-P1	PE3	-40	TACGTCGCTCGCGTGTGCTG	AACGTACGCCAAGCCGAAAC	CACACGCGAG	GTACGCCAAGCCGAAACGGC
		PDel	-40	TACGTCGCTCGCGTGTGCTG	AACGTACGCCAAGCCGAAAC	CACACGCGAG	GTACGCCAAGCCGAAACGGC	GCGTACGTCGCTCGCGTGTG	GTTTCGGCTTG
	OsD18	PE3	-29	CGGAGAGGAGGATCGGCGAG	GGGCACCTCGGGTACCAGTT	GCCGATCCTC	GGCACCTCGGGTACCAGTTG
		PDel	-29	CGGAGAGGAGGATCGGCGAG	GGGCACCTCGGGTACCAGTT	GCCGATCCTC	GGCACCTCGGGTACCAGTTG	GCGGAGAGGAGGATCGGCAA	CTGGTACCCG
	OsWaxy-P1	PDel	-101	TACGTCGCTCGCGTGTGCTG	GAACGGAGCGGAGGCTTCAC	CACACGCGAG	CGGAGCGGAGGCTTCACCCA	GCGTACGTCGCTCGCGTGTG	GTGAAGCCTCC
		PDel	-207	TACGTCGCTCGCGTGTGCTG	GCTCCACGCACACCCCAAAC	CACACGCGAG	CCACGCACACCCCAAACAGA	GCGTACGTCGCTCGCGTGTG	GTTTGGGGTGT
		PDel	-561	TACGTCGCTCGCGTGTGCTG	TTTGTCGAGGCGTTAGTT	CACACGCGAG	TTGTCGAGGCGTTAGTTGGC	GCGTACGTCGCTCGCGTGTG	AACTAACGCCT
		PDel	-958	GCTTATTACAGCCGTGGGAG	GCGTACGTCGCTCGCGTGTG	CCACGGCTGT	TACGTCGCTCGCGTGTGCTG	TAGCTTATTACAGCCGTGG	CACACGCGAG
		PDel	-1961	CCGCAGCCGCTGTCCAGGGA	GCGTACGTCGCTCGCGTGTG	CTGGACAGCG	TACGTCGCTCGCGTGTGCTG	GCCGCAGCCGCTGTCCAG	CACACGCGAG
	OsGS3	PDel	-103	TTAAGCTCACCTGAAATAAG	GAAAATCCATACATCGTTAT	ATTTCAGGTGAG	AATCCATACATCGTTATGAA	TAATTAAGCTCACCTGAAAT	ATAACGATGTATG
		PDel	-227	TGAGTTTCTGTCTGTACTTT	GAAAATCCATACATCGTTAT	GTACAGACAGAA	AATCCATACATCGTTATGAA	TTTGAGTTTCTGTCTGTAC	ATAACGATGTATG
		PDel	-504	CAAGTTCTTGTGTTATGTAC	GAAAATCCATACATCGTTAT	CATAACACAAGAA	AATCCATACATCGTTATGAA	ATCAAGTTCTTGTGTTATG	ATAACGATGTATG
		PDel	-928	GTCATACACATACTGCATTT	GAAAATCCATACATCGTTAT	TGCAGTATGTGT	AATCCATACATCGTTATGAA	TGTCATACACATACTGCA	ATAACGATGTATG
		PDel	-1988	ACCAACATTGTCATGTTACC	GAAAATCCATACATCGTTAT	AACATGACAATG	AATCCATACATCGTTATGAA	TTGACCAACATTGTCATGTT	ATAACGATGTATG
	OsPi21-1	PDel	-60	AGATCCTCATCGTCGACGTC	TCGCACGGCGGCGGCTTGCACGGCGGCGGCCAGAC	GTCGACGATGA	CACGGCGGCGGCTTGCACGG	AGGAGATCCTCATCGTCGACGTCTGGCCGCCGCCG	TGCAAGCCGC
		PDel/Syn	-60	AGATCCTCATCGTCGACGTC	TCGCACGGCGGCGGCTTGCATGGTGGTGGCCAAAC	GTCGACGATGA	CACGGCGGCGGCTTGCACGG	AGGAGATCCTCATCGTCGACGTTTGGCCACCACCA	TGCAAGCCGC
	OsPi21-2	PDel	-21	GAAGCCGCCGCCGTGCAAGC	GGGTACGGCACCGGGTAAGGGTACGGCACCT	TGCACGGC	TACGGCACCGGGTAAGGGTA	GAGAAGCCGCCGCCGTGCAAGGTGCCGTAC	CCTTACCCGG
		PDel/Syn	-21	GAAGCCGCCGCCGTGCAAGC	GGGTACGGCACCGGGTAAGGATATGGGACTT	TGCACGGC	TACGGCACCGGGTAAGGGTA	GAGAAGCCGCCGCCGTGCAAAGTCCCATAT	CCTTACCCGG
	OsXa23	PDel	-18	CAAAGGTAAATTCGTCGTGG	TATAGTAGCTGATGTTAGTGATCTCACCACCA	CGACGAATTTAC	AGTAGCTGATGTTAGTGAGG	TTTCAAAGGTAAATTCGTCGTGGTGGTGAGAT	CACTAACATCAG
		PDel/Syn	-18	CAAAGGTAAATTCGTCGTGG	TATAGTAGCTGATGTTAGTGATCGCAACAGCA	CGACGAATTTAC	AGTAGCTGATGTTAGTGAGG	TTTCAAAGGTAAATTCGTCGTGCTGTTGCGAT	CACTAACATCAG
	OsD18	PDel	-18	CGGAGAGGAGGATCGGCGAG	GGGCACCTCGGGTACCAGTTGAGGTGCAC	GCCGATCCTC	GGCACCTCGGGTACCAGTTG	GCGGAGAGGAGGATCGGCGTGCACCTCAA	CTGGTACCCG
		PDel/Syn	-18	CGGAGAGGAGGATCGGCGAG	GGGCACCTCGGGTACCAGTTCAGATGGAC	GCCGATCCTC	GGCACCTCGGGTACCAGTTG	GCGGAGAGGAGGATCGGCGTCCATCTGAA	CTGGTACCCG
	OsGS3	PDel	-12	TGTAGGGTTGACGAATTCAT	GAAAATCCATACATCGTTATAATGGACCGATG	AATTCGTCAACC	AATCCATACATCGTTATGAA	TTTGTAGGGTTGACGAATTTATTGGCCCGTT	ATAACGATGTATG
		PDel/Syn	-12	TGTAGGGTTGACGAATTCAT	GAAAATCCATACATCGTTATAACGGGCCAATA	AATTCGTCAACC	AATCCATACATCGTTATGAA	TTTGTAGGGTTGACGAATTCATCGGTCCATT	ATAACGATGTATG
	OsALS	PDel	-45	GGGTATGGTGGTGCAATGGG	TATCTCGCTCTCACATTCCGGGTTGC	ATTGCACCAC	ATATCTCGCTCTCACATTCC	GGTATGGTGGTGCAATGCAACCCGGA	ATGTGAGAGCG
		PDel/Syn	-45	GGGTATGGTGGTGCAATGGG	TATCTCGCTCTCACATTCTGGATTAC	ATTGCACCAC	ATATCTCGCTCTCACATTCC	GGTATGGTGGTGCAATGTAATCCAGA	ATGTGAGAGCG
